# Supplementary material for: Gut microbiota composition is associated with environmental landscape in honey bees
Source: Ecol Evol. 2017 Nov 30;8(1):441–51. doi: 10.1002/ece3.3597 (PMC5756847; doi:10.1002/ece3.3597)
Supplement: Supplementary file 1 [file ECE3-8-441-s001.xlsx]

## Sheet: Sheet1
Environment exposure level	Environmental exposure type	Apiary	Sample = 3 individuals pooled per colony
Landscape	OSR	Ashcombe Farm (A1)	LS12
			LS13
			LS14
			LS15
			LS16
			LS17
		Mile Oak (A3)	LS36
			LS37
			LS38
			LS39
			LS40
			LS41
		Bevendean (A2)	LS42
			LS43
			LS44
			LS45
			LS46
			LS47
	Distant to OSR	Broadbourne (D3)	LS18
			LS19
			LS20
			LS21
			LS22
			LS23
		Horton (D2)	LS24
			LS25
			LS26
			LS27
			LS28
			LS29
		LASI (D1)	LS30
			LS31
			LS32
			LS33
			LS34
			LS35
