# Supplementary material for: Gut microbiota composition is associated with environmental landscape in honey bees
Source: Ecol Evol. 2017 Nov 30;8(1):441–51. doi: 10.1002/ece3.3597 (PMC5756847; doi:10.1002/ece3.3597)
Supplement: Supplementary file 2 [file ECE3-8-441-s002.xlsx]

## Sheet: TableS2.csv
OSR vs Areas distant to OSR
	mean	log 2 fold change	standard error	Wald statistic	Wald test pvalue	B-H adjusted pvalues
Bacteria;Proteobacteria;Alphaproteobacteria;Rhizobiales;Bartonellaceae;Bartonella;Bartonella apis	1090.8	-2.35868	0.496109	-4.75436	1.99e-06	5.77e-05
Bacteria;Firmicutes;Bacilli;Lactobacillales;Lactobacillaceae;Lactobacillus;Lactobacillus kunkeei	18.7028	-1.7933	0.432265	-4.14861	3.34e-05	0.000485024
Bacteria;Proteobacteria;Alphaproteobacteria;?;?;?;?	92.9346	1.09873	0.28968	3.79291	0.000148891	0.00143928
Bacteria;Proteobacteria;Alphaproteobacteria;Rhodospirillales;Acetobacteraceae;Parasacharibacter;Parasaccharibacter apium/Alpha_2.2	88.2883	-2.13961	0.67437	-3.17275	0.00151004	0.0109478
Bacteria;Bacteroidetes;Bacteroidetes;Bacteroidales;Bacteroidaceae;Apibacter;Apibacter adventoris	2.24027	2.9369	0.981158	2.9933	0.00275983	0.0153291
Bacteria;Proteobacteria;Alphaproteobacteria;Rhodospirillales;Acetobacteraceae;Alpha_2.1;?	9436.06	0.896857	0.303957	2.9506	0.00317154	0.0153291
Bacteria;Proteobacteria;?;?;?;?;?	162.371	-1.34822	0.515608	-2.61483	0.0089273	0.0369845
Bacteria;Proteobacteria;Betaproteobacteria;Neisseriales;Neisseriaceae;Snodgrassella;?	427.996	0.649615	0.314515	2.06545	0.0388806	0.140916
Bacteria;Firmicutes;Bacilli;?;?;?;?	355.314	-1.2547	0.631957	-1.98542	0.047098	0.140916
Bacteria;Proteobacteria;Gammaproteobacteria;Orbales;Orbaceae;Gilliamella;?	265.614	0.559104	0.283498	1.97216	0.0485916	0.140916
Bacteria;Proteobacteria;Alphaproteobacteria;Rhodospirillales;Acetobacteraceae;?;?	40.5222	1.05879	0.550197	1.92439	0.0543063	0.143171
Bacteria;Firmicutes;Bacilli;Lactobacillales;Lactobacillaceae;Lactobacillus;Lactobacillus mellis (Firm-4)	8863.19	-0.527809	0.281202	-1.87698	0.0605212	0.146259
Bacteria;Proteobacteria;Betaproteobacteria;Neisseriales;Neisseriaceae;Snodgrassella;Snodgrassella alvi	44944.7	0.469353	0.301428	1.5571	0.119447	0.266458
Bacteria;Firmicutes;Bacilli;Lactobacillales;Lactobacillaceae;Lactobacillus;Lactobacillus melliventris (Firm-5)	35858.3	-0.571753	0.410641	-1.39234	0.163818	0.339338
Bacteria;Proteobacteria;Betaproteobacteria;Neisseriales;Neisseriaceae;?;?	30.0002	0.382229	0.287085	1.33141	0.183053	0.353902
Bacteria;Proteobacteria;Gammaproteobacteria;?;?;?;?	21.6932	-0.812004	0.696715	-1.16548	0.243826	0.441936
Bacteria;Proteobacteria;Gammaproteobacteria;Pseudomonadales;?;?;?	743.94	-0.899283	0.805047	-1.11706	0.26397	0.450302
Bacteria;Firmicutes;Bacilli;Lactobacillales;Lactobacillaceae;Lactobacillus;?	2278.24	-0.368847	0.357917	-1.03054	0.302758	0.487777
Bacteria;Proteobacteria;Betaproteobacteria;?;?;?;?	115.186	0.37029	0.435523	0.85022	0.395203	0.603205
Bacteria;Proteobacteria;Gammaproteobacteria;Orbales;Orbaceae;?;?	79.4771	-0.235861	0.290593	-0.811656	0.416989	0.60432
Bacteria;Firmicutes;Bacilli;Lactobacillales;Lactobacillaceae;Lactobacillus;Lactobacillus apis (Firm-5)	22372.1	-0.238067	0.313043	-0.760493	0.44696	0.60432
Bacteria;Proteobacteria;Gammaproteobacteria;Orbales;Orbaceae;Frischella;Frischella perrara	47432.8	-0.273812	0.393891	-0.695147	0.486963	0.60432
Bacteria;Proteobacteria;Gammaproteobacteria;Orbales;Orbaceae;Gilliamella;Gilliamella apicola	140436	-0.147258	0.222569	-0.661629	0.508209	0.60432
Bacteria;?;?;?;?;?;?	13.3798	0.370994	0.573937	0.646401	0.51802	0.60432
Bacteria;Firmicutes;Bacilli;Lactobacillales;Lactobacillaceae;Lactobacillus;Lactobacillus helsingborgensis (Firm-5)	5162.42	0.269659	0.420123	0.641858	0.520965	0.60432
Bacteria;Firmicutes;?;?;?;?;?	14.292	0.286841	0.476246	0.602295	0.546978	0.610091
Bacteria;Proteobacteria;Gammaproteobacteria;Orbales;?;?;?	278.562	0.139347	0.339851	0.410023	0.681789	0.732292
Bacteria;Firmicutes;Bacilli;Lactobacillales;Lactobacillaceae;Lactobacillus;Lactobacillus mellifer (Firm-4)	490.781	-0.0995002	0.271258	-0.36681	0.713761	0.739252
Bacteria;Actinobacteria;Actinobacteria;Actinobacteridae;Bifidobacteriales;Bifidobacteriaceae;?	6803.43	-0.0652223	0.21643	-0.301355	0.763144	0.763144
